# Supplementary material for: Dendritic osmosensors modulate activity-induced calcium influx in oxytocinergic magnocellular neurons of the mouse PVN
Source: eLife. 2021 Jul 12;10:e63486. doi: 10.7554/eLife.63486 (PMC8457833; doi:10.7554/eLife.63486)
Supplement: Figure 4—figure supplement 3—source data 1. [file elife-63486-fig4-figsupp3-data1.xlsx]

## Sheet: Sheet1
Panel C	Dendritic calcium response (% change)
n cells	7	6
n animals	2	2
+15 mOsm	Proximal dendrite	Distal dendrite
	-9.48229	-42.2783
	-32.7471	-25.0408
	-13.2138	-35.3586
	-15.5379	-32.5523
	-7.53311	-41.2935
	-2.50355	-53.0828
	-12.2579
