# Supplementary material for: Dendritic osmosensors modulate activity-induced calcium influx in oxytocinergic magnocellular neurons of the mouse PVN
Source: eLife. 2021 Jul 12;10:e63486. doi: 10.7554/eLife.63486 (PMC8457833; doi:10.7554/eLife.63486)
Supplement: Figure 8—figure supplement 2—source data 1. [file elife-63486-fig8-figsupp2-data1.xlsx]

## Sheet: Fig. 8-1
Panel A	Dendritic calcium response (% change)
n cells	7	7
n animals	2	2
+15 mOsm	Proximal Dendrite	Distal Dendrite
	9.14344	23.0194
	-32.0498	-33.277
	9.76158	-27.4972
	0.8381	18.7445
	-32.26	5.10203
	6.44455	11.3474
	-28.296	-5.7307
